# Supplementary material for: Synthesis of Solketal Catalyzed by Acid-Modified Pyrolytic Carbon Black from Waste Tires
Source: Molecules. 2024 Aug 29;29(17):4102. doi: 10.3390/molecules29174102 (PMC11397316; doi:10.3390/molecules29174102)
Supplement: Supplementary file 1 [file molecules-29-04102-s001.zip]

Archive with 1 entries (1 files):
- molecules-3155766-supplementary.pdf
